# Supplementary material for: Comparative Transcriptome Analysis Reveals Early Pregnancy-Specific Genes Expressed in Peripheral Blood of Pregnant Sows
Source: PLoS One. 2014 Dec 5;9(12):e114036. doi: 10.1371/journal.pone.0114036 (PMC4257664; doi:10.1371/journal.pone.0114036)
Supplement: Table S1 — Genes with higher mRNA levels in maternal peripheral blood of pregnant sows compared to non-pregnant sows. (XLS) [file pone.0114036.s001.xls]

## Sheet: Sheet1
Supplementary file 2. Genes with higher mRNA levels in maternal peripheral blood of pregnant sows compared to non-pregnant sows.
ProbeName	pvalues	foldchange	GenbankAccession	Symbol		Description
A_72_P146986	0.0482099	1.53117	NM_001044599	GADD45A	Ssc.20913	growth arrest and DNA-damage-inducible, alpha
A_72_P165296	0.0497856	3.47386	NM_214152	PPARD	Ssc.15972	peroxisome proliferator-activated receptor delta
A_72_P565699	0.0203625	2.45646	NM_001006591	P2RY2	Ssc.42768	purinergic receptor P2Y, G-protein coupled, 2
A_72_P193007	0.0079188	2.07701	NM_001164652	ACAN	Ssc.15903	aggrecan
A_72_P579929	0.0224019	3.30457	NM_001005208	ALB	Ssc.56897	albumin (ALB)
A_72_P150386	0.0408614	3.50297	AK232968	SERPINA3-1	Ssc.3917	Alpha-1-antichymotrypsin 1
A_72_P613152	0.00476183	1.62269	NM_001128454	AQP10	Ssc.47418	aquaporin 10
A_72_P477509	0.0215865	4.75075	XM_001926072	ARNT2		aryl-hydrocarbon receptor nuclear translocator 2, transcript variant 1
A_72_P035831	0.0114132	2.75952	NM_213754	LOC396596	Ssc.90378	beta-lactoglobulin
A_72_P035881	0.0227149	2.09096	NM_001109945	CDH13	Ssc.12939	cadherin 13, H-cadherin (heart)
A_72_P655824	0.0145112	1.59428	NM_213827	CBR2	Ssc.57254	carbonyl reductase 2
A_72_P399983	0.0242172	3.18071	AK343808	CDKAL1	Ssc.32559	CDK5 regulatory subunit associated protein 1-like 1
A_72_P692209	0.00646623	2.04354	XM_001928628	CDCA7	Ssc.45017	cell division cycle associated 7
A_72_P658293	0.0371048	3.50215	NM_214081	CHGB	Ssc.79899	chromogranin B (secretogranin 1)
A_72_P165196	0.00634691	2.91461	NM_001044591	F7	Ssc.98202	coagulation factor VII (serum prothrombin conversion accelerator) (F7)
A_72_P532288	0.0256972	2.02601	EW666118	CCDC147	Ssc.92726	coiled-coil domain containing 147
A_72_P489206	0.0105532	2.6844	AK236864	CCDC6	Ssc.8971	coiled-coil domain containing 6
A_72_P474130	0.0186339	1.81899	XR_130541	CHCHD7	Ssc.34963	coiled-coil-helix-coiled-coil-helix domain containing 7
A_72_P386013	0.0198782	2.37025	XM_001927588	CPNE5		copine V
A_72_P441249	0.0194434	1.84156	NM_001101816	CDK5R1	Ssc.32873	cyclin-dependent kinase 5, regulatory subunit 1 (p35)
A_72_P146626	0.0479489	3.86102	NM_001097510	CPEB1	Ssc.31440	cytoplasmic polyadenylation element binding protein 1
A_72_P582660	0.000385895	1.66759	AK231847		Ssc.48308	dolichol kinase-like
A_72_P441414	0.00168907	3.79424	NM_001025227	DCT	Ssc.42739	dopachrome tautomerase
A_72_P593849	0.041834	2.54696	NM_001243550	DUOXA2	Ssc.15790	dual oxidase maturation factor 2
A_72_P020596	0.0391331	2.42148	XR_135077	LOC100628173	Ssc.19431	Ectonucleotide pyrophosphatase/phosphodiesterase family member 3-like
A_72_P532618	0.00613161	1.52403	AK393674	EGLN1	Ssc.33171	egl nine homolog 1 (C. elegans)
A_72_P494170	0.0274329	3.02339	XM_001924582	ELAVL2		ELAV (embryonic lethal, abnormal vision, Drosophila)-like 2 (Hu antigen B)
A_72_P474377	0.035281	2.30049	XM_001925958	FCRLB		Fc receptor-like B
A_72_P598703	0.0141771	1.73744	DN124805	FNDC3B	Ssc.97192	fibronectin type III domain containing 3B
A_72_P148786	0.00323853	3.43875	AJ245445	FLT1	Ssc.3872	fms-related tyrosine kinase 1 (vascular endothelial growth factor/vascular permeability factor receptor)
A_72_P102421	0.0221718	3.9595	XM_003124339	GAL3ST4		galactose-3-O-sulfotransferase 4
A_72_P442900	0.0315774	2.19645	NM_213825	GALP	Ssc.81518	galanin-like peptide
A_72_P035376	0.0362996	3.59281	NM_213825	GALP	Ssc.81518	galanin-like peptide
A_72_P491792	0.00231848	2.40312	XM_003121296	GABRR2		gamma-aminobutyric acid (GABA) A receptor, rho 2
A_72_P472260	0.040822	1.91721	AK351203	LOC100522220	Ssc.6779	gamma-crystallin F-like
A_72_P476541	0.0454696	2.10537	NM_001137607	GPX6	Ssc.7372	glutathione peroxidase 6 (olfactory)
A_72_P545262	0.0236572	2.48139	NM_001098584	GPNMB	Ssc.18572	glycoprotein (transmembrane) nmb
A_72_P434459	0.0448714	2.34507	AK352193	GTPBP1	Ssc.1917	GTP binding protein 1
A_72_P395303	0.0146503	3.13476	XM_001928882	HKDC1	Ssc.71825	hexokinase domain containing 1
A_72_P491305	0.00415831	1.52523	NM_001177907	IFNGR1	Ssc.9565	interferon gamma receptor 1
A_72_P478078	0.00675992	1.97568	AK396937	JPH4	Ssc.33827	junctophilin 4
A_72_P208212	0.0468196	3.15688	XM_003122329	LCN5	Ssc.22815	Lipocalin 5
A_72_P651922	0.0208393	1.71698	NM_214080	LHB	Ssc.15715	luteinizing hormone beta polypeptide
A_72_P502719	0.0172571	1.66901	FP340470	LHB	Ssc.15715	luteinizing hormone beta polypeptide
A_72_P406683	0.00285628	4.12151	NM_001162402	LPAR3	Ssc.3102	lysophosphatidic acid receptor 3
A_72_P177571	0.0405744	1.68797	NM_214392	LYZ	Ssc.670	lysozyme
A_72_P385738	0.00453148	2.43394	AY046559	MTHFR	Ssc.2260	methylenetetrahydrofolate reductase (NAD(P)H)
A_72_P489462	0.0496459	1.57132	NM_001243605	MICU1	Ssc.54480	mitochondrial calcium uptake 1
A_72_P706677	0.0251796	2.05994	FD638845	MMRN2	Ssc.46470	multimerin 2
A_72_P477636	0.0391737	1.78933	XM_003128471	LOC100520032		myeloid-associated differentiation marker-like
A_72_P106491	0.000564985	2.26014	CV875604	NOXRED1	Ssc.46971	NADP-dependent oxidoreductase domain containing 1
A_72_P431994	0.00164029	7.08884	AK352470	NPHP1	Ssc.21735	nephronophthisis 1 (juvenile)
A_72_P212557	0.0284836	1.6477	XM_003357277	NPAT		nuclear protein, ataxia-telangiectasia locus
A_72_P444602	0.00712287	5.54544	NM_214179	NR5A1	Ssc.82462	nuclear receptor subfamily 5, group A, member 1
A_72_P440011	0.029269	1.78927	NM_214283	PLTP	Ssc.54044	phospholipid transfer protein
A_72_P118391	0.0308417	2.65046	AF347051	PDGFRB		platelet-derived growth factor receptor, beta polypeptide
A_72_P366808	0.0134148	3.25642	XM_003355261	LOC100623937		potassium voltage-gated channel subfamily C member 4-like
A_72_P642038	0.00981969	5.30091	FD601376	KCNE1	Ssc.15995	Potassium voltage-gated channel, Isk-related family, member 1
A_72_P274579	0.0203855	4.0254	AK235792	PCDH15	Ssc.32736	protocadherin-related 15
A_72_P218707	0.0158701	2.15113	XM_001927277	LOC100156509		regulator of G-protein signaling 20
A_72_P031346	0.0418515	1.91018	AK345154	RMDN3	Ssc.29815	regulator of microtubule dynamics 3
A_72_P177901	0.0155976	2.51263	NM_001005844	RXFP4	Ssc.37153	relaxin/insulin-like family peptide receptor 4
A_72_P488540	0.0247858	1.80565	AK234115	RHBDD3	Ssc.19657	rhomboid domain containing 3
A_72_P704081	0.0466895	2.13078	XM_003359647	RUFY4		RUN and FYVE domain containing 4
A_72_P652185	0.0262746	1.78595	XM_001927812	RUSC2	Ssc.27389	RUN and SH3 domain containing 2
A_72_P477770	0.0435186	2.00437	XM_001924572	SCAMP5		secretory carrier membrane protein 5
A_72_P494059	0.00946601	1.56927	NM_001199718	SIX1	Ssc.15233	SIX homeobox 1
A_72_P397213	0.0438898	9.84857	NM_001244425	SLC1A3	Ssc.39693	solute carrier family 1 (glial high affinity glutamate transporter), member 3
A_72_P449530	0.0112514	1.86892	XM_003134352	SLC52A3		solute carrier family 52, riboflavin transporter, member 3
A_72_P186336	0.00949867	2.07617	NM_001167628	LOC396643	Ssc.23497	somatostatin receptor subtype 3
A_72_P606318	0.0152967	3.18226	NM_001097422	SPARCL1	Ssc.54112	SPARC-like 1 (hevin)
A_72_P578256	0.0478579	1.74594	NM_001104953	SDHB	Ssc.55804	succinate dehydrogenase complex, subunit B, iron sulfur (Ip)
A_72_P160766	0.0167508	1.70927	AY442334	LOC396635	Ssc.21206	thiamine triphosphatase
A_72_P531173	0.0432743	2.16526	NM_001168418	TG	Ssc.61552	thyroglobulin
A_72_P417087	0.0137612	1.84368	NM_213826	USP18	Ssc.336	ubiquitin specific peptidase 18
A_72_P210737	0.0110984	2.70937	BQ601158		Ssc.5004	Uncharacterized protein
A_72_P466016	0.0474549	1.86946	NM_001244102	VSIG4	Ssc.16640	V-set and immunoglobulin domain containing 4
A_72_P475363	0.0109454	2.14915	XM_001927675	VTCN1		V-set domain containing T cell activation inhibitor 1
A_72_P440241	0.0458392	1.72957	NM_001135964	WDTC1	Ssc.11356	WD and tetratricopeptide repeats 1
A_72_P405405	0.0384164	1.70275	XM_003355253	LOC100621421		acidic mammalian chitinase-like
A_72_P131486	0.0117824	2.96728	AK389232		Ssc.96323	PREDICTED: ATR-interacting protein
A_72_P345453	0.0447438	1.6699	AK232003		Ssc.97110	PREDICTED: CCAAT/enhancer-binding protein delta-like
A_72_P287094	0.0473917	3.6028	CN166323		Ssc.11704	PREDICTED: exocyst complex component 6B-like
A_72_P260247	0.0227128	2.39982	AK400172		Ssc.3325	PREDICTED: exostosin-1
A_72_P213252	0.049976	1.82876	DN110674		Ssc.96831	PREDICTED: hypothetical protein LOC100522093
A_72_P416543	0.0470377	4.54994	AK396193			PREDICTED: integrin beta-7
A_72_P288824	0.0250247	4.57824	CN159487		Ssc.15391	PREDICTED: kinesin-like protein KIF15-like
A_72_P158356	0.0352633	1.59714	DN127073		Ssc.97541	PREDICTED: polypeptide N-acetylgalactosaminyltransferase 1-like
A_72_P315103	0.0179828	2.13191	AK390808		Ssc.54603	PREDICTED: protein transport protein Sec31B
A_72_P138306	0.0297516	1.51499	EW179878		Ssc.67693	Not annotated
A_72_P229382	0.0435871	1.53667	CK465274		Ssc.24796	Not annotated
A_72_P309643	0.000766898	1.5429	AJ952896		Ssc.36571	Not annotated
A_72_P255477	0.0366252	1.54961	CF175509		Ssc.54207	Not annotated
A_72_P037841	0.0091751	1.57444	AK391236		Ssc.36861	Not annotated
A_72_P064896	0.0414595	1.58584	EX655306		Ssc.82353	Not annotated
A_72_P106241	0.0118326	1.60684	HX239779		Ssc.46913	Not annotated
A_72_P167576	0.018984	1.61397	CO992917		Ssc.39824	Not annotated
A_72_P429514	0.0170507	1.62574	CD572586		Ssc.17493	Not annotated
A_72_P040566	0.0257709	1.63774	DN116285		Ssc.18476	Not annotated
A_72_P466710	0.0090625	1.66135	XM_001925205	LOC100154946	Ssc.94125	Not annotated
A_72_P309408	0.0473734	1.69388	AJ954833		Ssc.36501	Not annotated
A_72_P349388	0.0444658	1.70784	BI186082		Ssc.11621	Not annotated
A_72_P421789	0.0435526	1.79112	AJ948656		Ssc.53290	Not annotated
A_72_P074601	0.0057414	1.84633	CV876348		Ssc.51524	Not annotated
A_72_P284529	0.0309298	1.84653	DN130854		Ssc.37775	Not annotated
A_72_P008766	0.00562714	1.84985	AJ949793		Ssc.45892	Not annotated
A_72_P099336	3.50996e-05	1.86505	AJ963724		Ssc.35256	Not annotated
A_72_P412288	0.0361288	2.06589	AK346384		Ssc.37123	Not annotated
A_72_P287859	0.00343267	2.06676	BI183762		Ssc.11967	Not annotated
A_72_P140001	0.0407744	2.20361	BG833814		Ssc.28634	Not annotated
A_72_P111786	0.0200447	2.27319	CO942190		Ssc.40603	Not annotated
A_72_P300629	0.0189019	2.27458	BX919497		Ssc.28106	Not annotated
A_72_P122771	0.032769	2.31015	AK349509		Ssc.93295	Not annotated
A_72_P236512	0.0445347	2.40492	CN166557		Ssc.12294	Not annotated
A_72_P370108	0.0131991	2.40564	AJ962322		Ssc.53186	Not annotated
A_72_P437194	0.0414096	2.52882	DN114779		Ssc.48791	Not annotated
A_72_P177031	0.00967731	2.64023	DB806878		Ssc.30785	Not annotated
A_72_P193877	0.0331922	2.76332	AJ649033		Ssc.74140	Not annotated
A_72_P093981	0.00819381	2.91215	AJ960210		Ssc.35744	Not annotated
A_72_P187396	0.0391518	3.00092	AJ952003		Ssc.36661	Not annotated
A_72_P425809	0.0407892	3.12799	BX925379	LOC100513205	Ssc.42054	Not annotated
A_72_P060581	0.0284581	3.19391	AW656595		Ssc.48667	Not annotated
A_72_P071621	0.0016069	3.21819	CN153071		Ssc.21336	Not annotated
A_72_P390533	0.00763094	4.11767	CO987056		Ssc.40149	Not annotated
A_72_P167501	0.00315727	4.30913	CO993162		Ssc.39809	Not annotated
A_72_P047426	0.0242524	5.3002	AJ958597		Ssc.46302	Not annotated
A_72_P158836	0.0283182	6.22031	BQ601778		Ssc.14304	Not annotated
