# Supplementary material for: Comparative Transcriptome Analysis Reveals Early Pregnancy-Specific Genes Expressed in Peripheral Blood of Pregnant Sows
Source: PLoS One. 2014 Dec 5;9(12):e114036. doi: 10.1371/journal.pone.0114036 (PMC4257664; doi:10.1371/journal.pone.0114036)
Supplement: Table S2 — Genes with lower mRNA levels in maternal peripheral blood of pregnant sows compared to non-pregnant sows. (XLS) [file pone.0114036.s002.xls]

## Sheet: Sheet1
Supplementary file 3. Genes with lower mRNA levels in maternal peripheral blood of pregnant sows compared to non-pregnant sows.
ProbeName	pvalues	foldchange	GenbankAccession	Symbol		Description
A_72_P585066	0.021304	-2.12127	AK237248	LOC100152229	Ssc.2010	39S ribosomal protein L43, mitochondrial-like
A_72_P567914	0.0208447	-1.59322	XM_001929040	ACOT4	Ssc.55692	acyl-CoA thioesterase 4
A_72_P078616	0.0132545	-1.6795	AK232960	ACOT4	Ssc.55692	Acyl-CoA thioesterase 4
A_72_P115396	0.0374949	-1.59699	AK399741	ANAPC13	Ssc.2221	anaphase promoting complex subunit 13
A_72_P161806	0.0425165	-1.7927	XM_001924828	BTRC	Ssc.50003	beta-transducin repeat containing E3 ubiquitin protein ligase
A_72_P672677	0.0381491	-1.69158	NM_001097440	BIN1	Ssc.51736	bridging integrator 1
A_72_P146631	0.0431364	-1.50153	NM_214073	CBR1	Ssc.55707	carbonyl reductase 1
A_72_P014531	0.0122036	-1.53743	AK239741	CD3D	Ssc.19673	CD3d molecule, delta
A_72_P685866	0.00106443	-1.5755	NM_001001907	CD8A	Ssc.23489	CD8a molecule
A_72_P103406	0.0238343	-1.55351	XM_001928004	C4H1orf112		chromosome 4 open reading frame, human C1orf112
A_72_P204067	0.0479552	-1.66995	NM_001243056	GPR56	Ssc.37947	G protein-coupled receptor 56
A_72_P302624	0.012481	-1.99514	NM_001112685	LMO3	Ssc.8086	LIM domain only 3 (rhombotin-like 2)
A_72_P040742	0.0344792	-2.09878	AK235264	MLYCD		malonyl-CoA decarboxylase
A_72_P414498	0.0055914	-2.2061	NM_001114056	SLA-5	Ssc.93739	MHC class I antigen 5
A_72_P264527	0.0204625	-1.5115	XM_003127166	MEGF8		multiple EGF-like-domains 8
A_72_P223627	0.034707	-1.62754	NM_001098591	BLOC1S5	Ssc.13175	muted protein
A_72_P155476	0.0424416	-1.75812	AK394837	NEK3	Ssc.49099	NIMA (never in mitosis gene a)-related kinase 3
A_72_P625729	0.0449497	-2.79193	NM_001246245	LOC100622689	Ssc.56487	patr class I histocompatibility antigen, A-126 alpha chain-like
A_72_P168511	0.0139646	-1.54523	XM_001928420	PITPNM2	Ssc.38257	phosphatidylinositol transfer protein, membrane-associated 2
A_72_P360123	0.0259039	-1.75085	AK396611	LOC100518506	Ssc.68748	protein FAM177B-like
A_72_P441977	0.0324534	-1.61643	NM_001123179	RAB3A	Ssc.5969	RAB3A, member RAS oncogene family
A_72_P773851	0.0229828	-1.55859	XM_003356529	LOC100622855		ran-binding protein 9-like
A_72_P232402	0.0323332	-1.66142	NM_213793	RSC1A1	Ssc.55009	regulatory solute carrier protein, family 1, member 1
A_72_P317013	0.0458539	-1.57432	XM_003125224			Rep: CDC42 effector protein (Rho GTPase binding) 3
A_72_P399528	0.00173544	-1.56251	XM_003360660			Rep: Protein transport protein Sec23A
A_72_P146611	0.0411654	-1.56533	NM_214137	SMAD3	Ssc.15913	SMAD family member 3
A_72_P473965	0.0456763	-1.54021	XM_003481387	SLCO5A1		solute carrier organic anion transporter family, member 5A1
A_72_P567479	0.0447451	-1.61137	NM_001123109	S1PR5	Ssc.18347	sphingosine-1-phosphate receptor 5
A_72_P568464	0.0310656	-1.55608	AY609510	TBC1D7	Ssc.12543	TBC1 domain family, member 7
A_72_P100596	0.0440139	-1.58454	AK343599	LOC100154530	Ssc.98088	tissue transglutaminase homologue; TGH2
A_72_P567919	0.0335567	-1.5493	NM_001144846	TPRKB	Ssc.10918	TP53RK binding protein
A_72_P093336	0.0472223	-1.60188	XM_001929357	TTF2	Ssc.18009	transcription termination factor, RNA polymerase II
A_72_P050721	0.0321549	-1.78787	AK343944	TMEM254	Ssc.11718	transmembrane protein 254
A_72_P088231	0.0457502	-2.07757	NM_213763	UCHL1	Ssc.2073	ubiquitin carboxyl-terminal esterase L1 (ubiquitin thiolesterase)
A_72_P444709	0.0180643	-1.63439	XM_003125969	UPK3A		uroplakin 3A
A_72_P293294	0.0172351	-1.85023	NM_001246221	VWF	Ssc.978	von Willebrand factor
A_72_P646331	0.0496178	-1.55267	XM_001927315	WHAMM	Ssc.8092	WAS protein homolog associated with actin, golgi membranes and microtubules
A_72_P352178	0.037678	-1.61923	AK235271	ZNF672	Ssc.98421	zinc finger protein 672
A_72_P706062	0.0406766	-1.87809	XM_003482234	LOC100737631		myeloid-associated differentiation marker-like
A_72_P198617	0.0159462	-3.77645	AK230701		Ssc.43891	PREDICTED: cytosolic carboxypeptidase 1
A_72_P144561	0.0274674	-1.60713	AK233634		Ssc.80888	PREDICTED: serine/threonine-protein kinase D2
A_72_P436394	0.0220248	-1.62368	XM_003483640			PREDICTED: Sus scrofa RNA-binding protein with multiple splicing-like, transcript variant 2 (LOC100514545), mRNA [XM_003483640]
A_72_P147601	0.00393492	-1.6369	DV938132		Ssc.7194	PREDICTED: tyrosine-protein kinase RYK
A_72_P188526	0.0388809	-1.53343	AJ942645		Ssc.99609	PREDICTED: YLP motif-containing protein 1
A_72_P200892	0.0402637	-1.77117	AK234641		Ssc.98421	PREDICTED: zinc finger protein 672 isoform 1
A_72_P278704	0.0341022	-1.50987	XM_003133471			PREDICTED: Sus scrofa ubiquitin protein ligase E3 component n-recognin 3 (putative) (UBR3)
A_72_P038281	0.0338662	-3.64081	DB811233		Ssc.33039	Not annotated
A_72_P094031	0.0310314	-2.85823	AJ960127		Ssc.35759	Not annotated
A_72_P201022	0.0300253	-2.31881	AK394848		Ssc.102299	Not annotated
A_72_P407553	0.0304182	-2.25766	CN157163		Ssc.51943	Not annotated
A_72_P051731	0.0433971	-2.12714	AK234282		Ssc.6811	Not annotated
A_72_P437064	0.00685382	-2.0937	EW200629		Ssc.91429	Not annotated
A_72_P546676	0.0213748	-2.07629	AK233216		Ssc.13850	Not annotated
A_72_P130031	0.0424057	-1.95019	EW426747		Ssc.91979	Not annotated
A_72_P055716	0.0472063	-1.67844	AK231703		Ssc.5578	Not annotated
A_72_P250342	0.041065	-1.5657	EW642054		Ssc.69417	Not annotated
